# Supplementary material for: Reprograming of Gene Expression of Key Inflammatory Signaling Pathways in Human Peripheral Blood Mononuclear Cells by Soybean Lectin and Resveratrol
Source: Int J Mol Sci. 2022 Oct 26;23(21):12946. doi: 10.3390/ijms232112946 (PMC9659230; doi:10.3390/ijms232112946)
Supplement: Supplementary file 1 [file ijms-23-12946-s001.zip]

Archive with 1 entries (1 files):
- ijms-1917909-supplementary.pdf
